# Supplementary material for: Characterization of Tunneled Wide Band Gap Mixed Conductors: The Na2O-Ga2O3-TiO2 System
Source: Nanomaterials (Basel). 2023 Jul 12;13(14):2054. doi: 10.3390/nano13142054 (PMC10383386; doi:10.3390/nano13142054)
Supplement: Supplementary file 1 [file nanomaterials-13-02054-s001.zip]

Archive with 1 entries (1 files):
- nanomaterials-2421761-supplementary.pdf
